# Supplementary material for: Intra- and Interpopulation Diversity of the Phytopathogenic Fungi of the Microdochium nivale Species
Source: J Fungi (Basel). 2024 Dec 5;10(12):841. doi: 10.3390/jof10120841 (PMC11678714; doi:10.3390/jof10120841)
Supplement: Supplementary file 1 [file jof-10-00841-s001.zip]

Archive with 5 entries (5 files):
- Supplementary figures S1-S10.pdf
- Supplementary file S1.xls
- Supplementary file S2.xls
- Supplementary Table S1.pdf
- Supplementary Table S2.xls
