# Supplementary material for: Intra- and Interpopulation Diversity of the Phytopathogenic Fungi of the Microdochium nivale Species
Source: J Fungi (Basel). 2024 Dec 5;10(12):841. doi: 10.3390/jof10120841 (PMC11678714; doi:10.3390/jof10120841)
Supplement: Supplementary file 1 [file jof-10-00841-s001.zip › Supplementary file S1.xls]

## Sheet: ITS2
Supplementary file S1. Evaluation of the relationships between genetic traits of Microdochium nivale strains and strain origin using the χ² method. The genetic traits were defined by the sequence variants of each of the three analyzed genomic loci: ITS2 (A or B) (list ITS), EF-1α (A or B) (list EF), and β-tubulin (A, B, or C) (list TUB). The origin of the strains was defined as either the origina…
	Observed distribution of the features						Observed distribution of the features					Theoretically expected distribution of the features						Chi2-test of observed and expected distributions of the features
		Original host
	var.ITS/host plant	wheat	rye	triticale								var.ITS/host plant	wheat	rye	triticale			p-value
	ITS_A	12	44	31	87		0.084667	0.301038	0.254001	0.639706		ITS_A	11.5147	40.9412	34.5441			0.736165
	ITS_B	6	20	23	49		0.047686	0.16955	0.143058	0.360294		ITS_B	6.48529	23.0588	19.4559			0.580515
		18	64	54	136		0.132353	0.470588	0.397059	1						136
		Plant part
	var.ITS/part of plant	HPS	roots	DPS								var.ITS/part of plant	HPS	roots	DPS			p-value
	ITS_A	25	14	48	87		0.192853	0.0893707	0.357483	0.639706		ITS_A	26.2279	12.1544	48.6176			0.841314
	ITS_B	16	5	28	49		0.108618	0.0503352	0.201341	0.360294		ITS_B	14.7721	6.84559	27.3824			0.735805
		41	19	76	136		0.301471	0.139706	0.558824	1						136

## Sheet: EF
Supplementary file 1. Evaluation of the relationships between genetic traits of Microdochium nivale strains and strain origin using the χ² method. The genetic traits were defined by the sequence variants of each of the three analyzed genomic loci: ITS2 (A or B) (list ITS), EF-1α (A or B) (list EF), and β-tubulin (A, B, or C) (list TUB). The origin of the strains was defined as either the original…
	Observed distribution of the features						Observed distribution of the features					Theoretically expected distribution of the features						Chi2-test of observed and expected distributions of the features
		Original host
	var.EF/host plant	wheat	rye	triticale								var.EF/host plant	wheat	rye	triticale			p-value
	EF_A	13	43	27	83		0.0807742	0.287197	0.242323	0.610294		EF_A	10.9853	39.0588	32.9559			0.397814
	EF_B	5	21	27	53		0.0515787	0.183391	0.154736	0.389706		EF_B	7.01471	24.9412	21.0441			0.236094
		18	64	54	136		0.132353	0.470588	0.397059	1						136
		Plant part
	var.EF/part of plant	HPS	roots	DPS								var.EF/part of plant	HPS	roots	DPS			p-value
	EF_A	25	9	49	83		0.183986	0.0852617	0.341047	0.610294		EF_A	25.0221	11.5956	46.3824			0.69463
	EF_B	16	10	27	53		0.117485	0.0544442	0.217777	0.389706		EF_B	15.9779	7.40441	29.6176			0.565171
		41	19	76	136		0.301471	0.139706	0.558824	1						136

## Sheet: TUB
Supplementary file 1. Evaluation of the relationships between genetic traits of Microdochium nivale strains and strain origin using the χ² method. The genetic traits were defined by the sequence variants of each of the three analyzed genomic loci: ITS2 (A or B) (list ITS), EF-1α (A or B) (list EF), and β-tubulin (A, B, or C) (list TUB). The origin of the strains was defined as either the original…
	Observed distribution of the features						Observed distribution of the features					Theoretically expected distribution of the features						Chi2-test of observed and expected distributions of the features
		Original host
	var.TUB/host plant	wheat	rye	triticale								var.TUB/host plant	wheat	rye	triticale			p-value
	TUB_A	6	15	33	54		0.0525519	0.186851	0.157656	0.397059		TUB_A	7.14706	25.4118	21.4412			0.00479269
	TUB_B	11	46	20	77		0.0749351	0.266436	0.224805	0.566176		TUB_B	10.1912	36.2353	30.5735			0.0417454
	TUB_C	1	3	1	5		0.00486592	0.017301	0.0145978	0.0367647		TUB_C	0.661765	2.35294	1.98529			0.657108
		18	64	54	136		0.132353	0.470588	0.397059	1						136
		Plant part
	var.TUB/part of plant	HPS	roots	DPS								var.TUB/part of plant	HPS	roots	DPS			p-value
	TUB_A	16	8	30	54		0.119702	0.0554715	0.221886	0.397059		TUB_A	16.2794	7.54412	30.1765			0.98345
	TUB_B	24	11	42	77		0.170686	0.0790982	0.316393	0.566176		TUB_B	23.2132	10.7574	43.0294			0.972016
	TUB_C	1	0	4	5		0.0110835	0.00513625	0.020545	0.0367647		TUB_C	1.50735	0.698529	2.79412			0.499142
		41	19	76	136		0.301471	0.139706	0.558824	1						136
