# Supplementary material for: Intra- and Interpopulation Diversity of the Phytopathogenic Fungi of the Microdochium nivale Species
Source: J Fungi (Basel). 2024 Dec 5;10(12):841. doi: 10.3390/jof10120841 (PMC11678714; doi:10.3390/jof10120841)
Supplement: Supplementary file 1 [file jof-10-00841-s001.zip › Supplementary file S2.xls]

## Sheet: ITS
Supplementary file 2. The comparison of the two populations of Microdochium nivale from Arsk and Laishevo regarding the representation of strains with alternative variants of the three analyzed genomic loci: ITS2 (A or B) (list ITS), EF-1α (A or B) (list EF), and β-tubulin (A, B, or C) (list TUB) using the χ² method.
	Observed distribution of the features					Observed distribution of the features				Theoretically expected distribution of features					Chi2-test of actual and expected distributions of features
	var.ITS/population	Arsk	Laishevo							var.ITS/population	Arsk	Laishevo			p-value
	ITS_A	39	48	87		0.282223	0.357483	0.639706		EF_A	38.3824	48.6176			0.893906
	ITS_B	21	28	49		0.158953	0.201341	0.360294		EF_B	21.6176	27.3824			0.858955
		60	76	136		0.441176	0.558824	1					136

## Sheet: EF
Supplementary file 2. The comparison of the two populations of Microdochium nivale from Arsk and Laishevo regarding the representation of strains with alternative variants of the three analyzed genomic loci: ITS2 (A or B) (list ITS), EF-1α (A or B) (list EF), and β-tubulin (A, B, or C) (list TUB) using the χ² method.
	Observed distribution of the features					Observed distribution of the features				Theoretically expected distribution of features					Chi2-test of actual and expected distributions of features
	var.EF/population	Arsk	Laishevo							var.EF/population	Arsk	Laishevo			p-value
	EF_A	35	48	83		0.269247	0.341047	0.610294		EF_A	36.6176	46.3824			0.72064
	EF_B	25	28	53		0.171929	0.217777	0.389706		EF_B	23.3824	29.6176			0.654507
		60	76	136		0.441176	0.558824	1					136

## Sheet: TUB
Supplementary file 2. The comparison of the two populations of Microdochium nivale from Arsk and Laishevo regarding the representation of strains with alternative variants of the three analyzed genomic loci: ITS2 (A or B) (list ITS), EF-1α (A or B) (list EF), and β-tubulin (A, B, or C) (list TUB) using the χ² method.
	Observed distribution of the features					Observed distribution of the features				Theoretically expected distribution of features					Chi2-test of actual and expected distributions of features
	var.TUB/population	Arsk	Laishevo							var.TUB/population	Arsk	Laishevo			p-value
	TUB_A	35	19	54		0.175173	0.221886	0.397059		TUB_A	23.8235	30.1765			0.00219041
	TUB_B	24	53	77		0.249784	0.316393	0.566176		TUB_B	33.9706	43.0294			0.0221142
	TUB_C	1	4	5		0.0162197	0.020545	0.0367647		TUB_C	2.20588	2.79412			0.277427
		60	76	136		0.441176	0.558824	1					136
