# Supplementary material for: Intra- and Interpopulation Diversity of the Phytopathogenic Fungi of the Microdochium nivale Species
Source: J Fungi (Basel). 2024 Dec 5;10(12):841. doi: 10.3390/jof10120841 (PMC11678714; doi:10.3390/jof10120841)
Supplement: Supplementary file 1 [file jof-10-00841-s001.zip › Supplementary Table S2.xls]

## Sheet: AHC_HID
57.873	57724.9	1	0					1.75	57724.9	1	12220
17.1797	57724.9	2	0					1	57724.9	2	12220
17.1797	11405.8	3	0					1	0	3	12220
5.23438	11405.8	4	0					1	57724.9
5.23438	2185.87	5	0					2.5	57724.9
1.96875	2185.87	6	0					2.5	13034.3
1.96875	296.68	7	0					2	13034.3
1	296.68	8	0					2	0
1	0	9	0					2	13034.3
1	296.68	10	0					3	13034.3
2.9375	296.68	11	0					3	0
2.9375	128.689	12	0					3	13034.3
2	128.689	13	0					2.5	13034.3
2	0	14	0					2.5	57724.9
2	128.689	15	0					1.75	57724.9
3.875	128.689	16	0
3.875	60.0497	17	0
3	60.0497	18	0
3	0	19	0
3	60.0497	20	0
4.75	60.0497	21	0
4.75	25.9893	22	0
4	25.9893	23	0
4	0	24	0
4	25.9893	25	0
5.5	25.9893	26	0
5.5	12.229	27	0
5	12.229	28	0
5	0	29	0
5	12.229	30	0
6	12.229	31	0
6	0	32	0
6	12.229	33	0
5.5	12.229	34	0
5.5	25.9893	35	0
4.75	25.9893	36	0
4.75	60.0497	37	0
3.875	60.0497	38	0
3.875	128.689	39	0
2.9375	128.689	40	0
2.9375	296.68	41	0
1.96875	296.68	42	0
1.96875	2185.87	43	0
8.5	2185.87	44	0
8.5	462.13	45	0
7.5	462.13	46	0
7.5	64.0381	47	0
7	64.0381	48	0
7	0	49	0
7	64.0381	50	0
8	64.0381	51	0
8	0	52	0
8	64.0381	53	0
7.5	64.0381	54	0
7.5	462.13	55	0
9.5	462.13	56	0
9.5	85.1454	57	0
9	85.1454	58	0
9	0	59	0
9	85.1454	60	0
10	85.1454	61	0
10	0	62	0
10	85.1454	63	0
9.5	85.1454	64	0
9.5	462.13	65	0
8.5	462.13	66	0
8.5	2185.87	67	0
5.23438	2185.87	68	0
5.23438	11405.8	69	0
29.125	11405.8	70	0
29.125	5323.02	71	0
15.4375	5323.02	72	0
15.4375	1634.84	73	0
11.875	1634.84	74	0
11.875	177.708	75	0
11	177.708	76	0
11	0	77	0
11	177.708	78	0
12.75	177.708	79	0
12.75	110.812	80	0
12	110.812	81	0
12	0	82	0
12	110.812	83	0
13.5	110.812	84	0
13.5	17.5827	85	0
13	17.5827	86	0
13	0	87	0
13	17.5827	88	0
14	17.5827	89	0
14	0	90	0
14	17.5827	91	0
13.5	17.5827	92	0
13.5	110.812	93	0
12.75	110.812	94	0
12.75	177.708	95	0
11.875	177.708	96	0
11.875	1634.84	97	0
19	1634.84	98	0
19	1005.67	99	0
15.875	1005.67	100	0
15.875	228.795	101	0
15	228.795	102	0
15	0	103	0
15	228.795	104	0
16.75	228.795	105	0
16.75	54.8192	106	0
16	54.8192	107	0
16	0	108	0
16	54.8192	109	0
17.5	54.8192	110	0
17.5	23.1121	111	0
17	23.1121	112	0
17	0	113	0
17	23.1121	114	0
18	23.1121	115	0
18	0	116	0
18	23.1121	117	0
17.5	23.1121	118	0
17.5	54.8192	119	0
16.75	54.8192	120	0
16.75	228.795	121	0
15.875	228.795	122	0
15.875	1005.67	123	0
22.125	1005.67	124	0
22.125	260.651	125	0
20.5	260.651	126	0
20.5	113.58	127	0
19.5	113.58	128	0
19.5	12.7194	129	0
19	12.7194	130	0
19	0	131	0
19	12.7194	132	0
20	12.7194	133	0
20	0	134	0
20	12.7194	135	0
19.5	12.7194	136	0
19.5	113.58
21.5	113.58
21.5	53.0415
21	53.0415
21	0
21	53.0415
22	53.0415
22	0
22	53.0415
21.5	53.0415
21.5	113.58
20.5	113.58
20.5	260.651
23.75	260.651
23.75	178.783
23	178.783
23	0
23	178.783
24.5	178.783
24.5	26.8219
24	26.8219
24	0
24	26.8219
25	26.8219
25	0
25	26.8219
24.5	26.8219
24.5	178.783
23.75	178.783
23.75	260.651
22.125	260.651
22.125	1005.67
19	1005.67
19	1634.84
15.4375	1634.84
15.4375	5323.02
42.8125	5323.02
42.8125	2103.64
33.875	2103.64
33.875	639.29
28.8125	639.29
28.8125	203.771
26.875	203.771
26.875	17.1716
26	17.1716
26	0
26	17.1716
27.75	17.1716
27.75	13.8556
27	13.8556
27	0
27	13.8556
28.5	13.8556
28.5	5.49667
28	5.49667
28	0
28	5.49667
29	5.49667
29	0
29	5.49667
28.5	5.49667
28.5	13.8556
27.75	13.8556
27.75	17.1716
26.875	17.1716
26.875	203.771
30.75	203.771
30.75	38.0033
30	38.0033
30	0
30	38.0033
31.5	38.0033
31.5	11.8793
31	11.8793
31	0
31	11.8793
32	11.8793
32	0
32	11.8793
31.5	11.8793
31.5	38.0033
30.75	38.0033
30.75	203.771
28.8125	203.771
28.8125	639.29
38.9375	639.29
38.9375	267.13
35.625	267.13
35.625	91.6783
33.75	91.6783
33.75	18.0119
33	18.0119
33	0
33	18.0119
34.5	18.0119
34.5	9.60332
34	9.60332
34	0
34	9.60332
35	9.60332
35	0
35	9.60332
34.5	9.60332
34.5	18.0119
33.75	18.0119
33.75	91.6783
37.5	91.6783
37.5	21.0879
36.5	21.0879
36.5	4.52813
36	4.52813
36	0
36	4.52813
37	4.52813
37	0
37	4.52813
36.5	4.52813
36.5	21.0879
38.5	21.0879
38.5	9.61783
38	9.61783
38	0
38	9.61783
39	9.61783
39	0
39	9.61783
38.5	9.61783
38.5	21.0879
37.5	21.0879
37.5	91.6783
35.625	91.6783
35.625	267.13
42.25	267.13
42.25	116.013
40.75	116.013
40.75	47.6687
40	47.6687
40	0
40	47.6687
41.5	47.6687
41.5	5.7068
41	5.7068
41	0
41	5.7068
42	5.7068
42	0
42	5.7068
41.5	5.7068
41.5	47.6687
40.75	47.6687
40.75	116.013
43.75	116.013
43.75	50.0918
43	50.0918
43	0
43	50.0918
44.5	50.0918
44.5	6.15171
44	6.15171
44	0
44	6.15171
45	6.15171
45	0
45	6.15171
44.5	6.15171
44.5	50.0918
43.75	50.0918
43.75	116.013
42.25	116.013
42.25	267.13
38.9375	267.13
38.9375	639.29
33.875	639.29
33.875	2103.64
51.75	2103.64
51.75	883.455
47.875	883.455
47.875	135.767
46.5	135.767
46.5	15.6351
46	15.6351
46	0
46	15.6351
47	15.6351
47	0
47	15.6351
46.5	15.6351
46.5	135.767
49.25	135.767
49.25	66.4929
48	66.4929
48	0
48	66.4929
50.5	66.4929
50.5	47.1022
49.5	47.1022
49.5	3.22832
49	3.22832
49	0
49	3.22832
50	3.22832
50	0
50	3.22832
49.5	3.22832
49.5	47.1022
51.5	47.1022
51.5	10.1161
51	10.1161
51	0
51	10.1161
52	10.1161
52	0
52	10.1161
51.5	10.1161
51.5	47.1022
50.5	47.1022
50.5	66.4929
49.25	66.4929
49.25	135.767
47.875	135.767
47.875	883.455
55.625	883.455
55.625	231.592
53.75	231.592
53.75	74.9758
53	74.9758
53	0
53	74.9758
54.5	74.9758
54.5	1.91439
54	1.91439
54	0
54	1.91439
55	1.91439
55	0
55	1.91439
54.5	1.91439
54.5	74.9758
53.75	74.9758
53.75	231.592
57.5	231.592
57.5	76.5232
56.5	76.5232
56.5	5.93878
56	5.93878
56	0
56	5.93878
57	5.93878
57	0
57	5.93878
56.5	5.93878
56.5	76.5232
58.5	76.5232
58.5	54.3783
58	54.3783
58	0
58	54.3783
59	54.3783
59	0
59	54.3783
58.5	54.3783
58.5	76.5232
57.5	76.5232
57.5	231.592
55.625	231.592
55.625	883.455
51.75	883.455
51.75	2103.64
42.8125	2103.64
42.8125	5323.02
29.125	5323.02
29.125	11405.8
17.1797	11405.8
17.1797	57724.9
98.5664	57724.9
98.5664	13034.3
76.8086	13034.3
76.8086	5274.33
66.9844	5274.33
66.9844	1068.3
61.625	1068.3
61.625	285.426
60	285.426
60	0
60	285.426
63.25	285.426
63.25	188.493
61.75	188.493
61.75	23.8156
61	23.8156
61	0
61	23.8156
62.5	23.8156
62.5	2.75082
62	2.75082
62	0
62	2.75082
63	2.75082
63	0
63	2.75082
62.5	2.75082
62.5	23.8156
61.75	23.8156
61.75	188.493
64.75	188.493
64.75	49.4072
64	49.4072
64	0
64	49.4072
65.5	49.4072
65.5	25.9255
65	25.9255
65	0
65	25.9255
66	25.9255
66	0
66	25.9255
65.5	25.9255
65.5	49.4072
64.75	49.4072
64.75	188.493
63.25	188.493
63.25	285.426
61.625	285.426
61.625	1068.3
72.3438	1068.3
72.3438	512.873
69.125	512.873
69.125	87.3601
67.75	87.3601
67.75	15.5453
67	15.5453
67	0
67	15.5453
68.5	15.5453
68.5	6.09258
68	6.09258
68	0
68	6.09258
69	6.09258
69	0
69	6.09258
68.5	6.09258
68.5	15.5453
67.75	15.5453
67.75	87.3601
70.5	87.3601
70.5	28.7888
70	28.7888
70	0
70	28.7888
71	28.7888
71	0
71	28.7888
70.5	28.7888
70.5	87.3601
69.125	87.3601
69.125	512.873
75.5625	512.873
75.5625	266.933
73.5	266.933
73.5	28.4126
72.5	28.4126
72.5	6.4533
72	6.4533
72	0
72	6.4533
73	6.4533
73	0
73	6.4533
72.5	6.4533
72.5	28.4126
74.5	28.4126
74.5	15.1735
74	15.1735
74	0
74	15.1735
75	15.1735
75	0
75	15.1735
74.5	15.1735
74.5	28.4126
73.5	28.4126
73.5	266.933
77.625	266.933
77.625	88.4867
76.5	88.4867
76.5	12.4502
76	12.4502
76	0
76	12.4502
77	12.4502
77	0
77	12.4502
76.5	12.4502
76.5	88.4867
78.75	88.4867
78.75	45.419
78	45.419
78	0
78	45.419
79.5	45.419
79.5	9.63122
79	9.63122
79	0
79	9.63122
80	9.63122
80	0
80	9.63122
79.5	9.63122
79.5	45.419
78.75	45.419
78.75	88.4867
77.625	88.4867
77.625	266.933
75.5625	266.933
75.5625	512.873
72.3438	512.873
72.3438	1068.3
66.9844	1068.3
66.9844	5274.33
86.6328	5274.33
86.6328	1734.55
81.5	1734.55
81.5	148.39
81	148.39
81	0
81	148.39
82	148.39
82	0
82	148.39
81.5	148.39
81.5	1734.55
91.7656	1734.55
91.7656	1494.79
85.8125	1494.79
85.8125	352.477
83.75	352.477
83.75	53.5131
83	53.5131
83	0
83	53.5131
84.5	53.5131
84.5	11.3388
84	11.3388
84	0
84	11.3388
85	11.3388
85	0
85	11.3388
84.5	11.3388
84.5	53.5131
83.75	53.5131
83.75	352.477
87.875	352.477
87.875	175.088
86.5	175.088
86.5	5.5186
86	5.5186
86	0
86	5.5186
87	5.5186
87	0
87	5.5186
86.5	5.5186
86.5	175.088
89.25	175.088
89.25	79.6915
88	79.6915
88	0
88	79.6915
90.5	79.6915
90.5	32.3484
89.5	32.3484
89.5	7.84042
89	7.84042
89	0
89	7.84042
90	7.84042
90	0
90	7.84042
89.5	7.84042
89.5	32.3484
91.5	32.3484
91.5	13.324
91	13.324
91	0
91	13.324
92	13.324
92	0
92	13.324
91.5	13.324
91.5	32.3484
90.5	32.3484
90.5	79.6915
89.25	79.6915
89.25	175.088
87.875	175.088
87.875	352.477
85.8125	352.477
85.8125	1494.79
97.7188	1494.79
97.7188	389.702
94.625	389.702
94.625	72.1249
93.5	72.1249
93.5	4.8036
93	4.8036
93	0
93	4.8036
94	4.8036
94	0
94	4.8036
93.5	4.8036
93.5	72.1249
95.75	72.1249
95.75	9.14384
95	9.14384
95	0
95	9.14384
96.5	9.14384
96.5	4.46878
96	4.46878
96	0
96	4.46878
97	4.46878
97	0
97	4.46878
96.5	4.46878
96.5	9.14384
95.75	9.14384
95.75	72.1249
94.625	72.1249
94.625	389.702
100.812	389.702
100.812	301.437
98.875	301.437
98.875	70.3111
98	70.3111
98	0
98	70.3111
99.75	70.3111
99.75	17.7005
99	17.7005
99	0
99	17.7005
100.5	17.7005
100.5	6.7802
100	6.7802
100	0
100	6.7802
101	6.7802
101	0
101	6.7802
100.5	6.7802
100.5	17.7005
99.75	17.7005
99.75	70.3111
98.875	70.3111
98.875	301.437
102.75	301.437
102.75	70.9223
102	70.9223
102	0
102	70.9223
103.5	70.9223
103.5	26.9773
103	26.9773
103	0
103	26.9773
104	26.9773
104	0
104	26.9773
103.5	26.9773
103.5	70.9223
102.75	70.9223
102.75	301.437
100.812	301.437
100.812	389.702
97.7188	389.702
97.7188	1494.79
91.7656	1494.79
91.7656	1734.55
86.6328	1734.55
86.6328	5274.33
76.8086	5274.33
76.8086	13034.3
120.324	13034.3
120.324	8422.8
112.336	8422.8
112.336	801.463
108.531	801.463
108.531	462.295
106.5	462.295
106.5	164.829
105.5	164.829
105.5	37.6386
105	37.6386
105	0
105	37.6386
106	37.6386
106	0
106	37.6386
105.5	37.6386
105.5	164.829
107.5	164.829
107.5	54.2372
107	54.2372
107	0
107	54.2372
108	54.2372
108	0
108	54.2372
107.5	54.2372
107.5	164.829
106.5	164.829
106.5	462.295
110.562	462.295
110.562	353.771
109	353.771
109	0
109	353.771
112.125	353.771
112.125	88.7746
110.75	88.7746
110.75	18.2213
110	18.2213
110	0
110	18.2213
111.5	18.2213
111.5	2.48837
111	2.48837
111	0
111	2.48837
112	2.48837
112	0
112	2.48837
111.5	2.48837
111.5	18.2213
110.75	18.2213
110.75	88.7746
113.5	88.7746
113.5	28.5416
113	28.5416
113	0
113	28.5416
114	28.5416
114	0
114	28.5416
113.5	28.5416
113.5	88.7746
112.125	88.7746
112.125	353.771
110.562	353.771
110.562	462.295
108.531	462.295
108.531	801.463
116.141	801.463
116.141	556.628
115	556.628
115	0
115	556.628
117.281	556.628
117.281	98.5932
116	98.5932
116	0
116	98.5932
118.562	98.5932
118.562	32.095
117	32.095
117	0
117	32.095
120.125	32.095
120.125	28.912
118.75	28.912
118.75	10.9653
118	10.9653
118	0
118	10.9653
119.5	10.9653
119.5	2.20459
119	2.20459
119	0
119	2.20459
120	2.20459
120	0
120	2.20459
119.5	2.20459
119.5	10.9653
118.75	10.9653
118.75	28.912
121.5	28.912
121.5	13.2693
121	13.2693
121	0
121	13.2693
122	13.2693
122	0
122	13.2693
121.5	13.2693
121.5	28.912
120.125	28.912
120.125	32.095
118.562	32.095
118.562	98.5932
117.281	98.5932
117.281	556.628
116.141	556.628
116.141	801.463
112.336	801.463
112.336	8422.8
128.312	8422.8
128.312	821.341
125.25	821.341
125.25	269.864
123.75	269.864
123.75	11.1838
123	11.1838
123	0
123	11.1838
124.5	11.1838
124.5	1.16263
124	1.16263
124	0
124	1.16263
125	1.16263
125	0
125	1.16263
124.5	1.16263
124.5	11.1838
123.75	11.1838
123.75	269.864
126.75	269.864
126.75	103.747
126	103.747
126	0
126	103.747
127.5	103.747
127.5	33.9109
127	33.9109
127	0
127	33.9109
128	33.9109
128	0
128	33.9109
127.5	33.9109
127.5	103.747
126.75	103.747
126.75	269.864
125.25	269.864
125.25	821.341
131.375	821.341
131.375	550.015
129.5	550.015
129.5	1.98789
129	1.98789
129	0
129	1.98789
130	1.98789
130	0
130	1.98789
129.5	1.98789
129.5	550.015
133.25	550.015
133.25	357.135
131.75	357.135
131.75	71.4872
131	71.4872
131	0
131	71.4872
132.5	71.4872
132.5	4.86161
132	4.86161
132	0
132	4.86161
133	4.86161
133	0
133	4.86161
132.5	4.86161
132.5	71.4872
131.75	71.4872
131.75	357.135
134.75	357.135
134.75	124.767
134	124.767
134	0
134	124.767
135.5	124.767
135.5	6.10465
135	6.10465
135	0
135	6.10465
136	6.10465
136	0
136	6.10465
135.5	6.10465
135.5	124.767
134.75	124.767
134.75	357.135
133.25	357.135
133.25	550.015
131.375	550.015
131.375	821.341
128.312	821.341
128.312	8422.8
120.324	8422.8
120.324	13034.3
98.5664	13034.3
98.5664	57724.9
57.873	57724.9

## Sheet: AHC1_HID
35.5211	-0.582761	1	1					1.75	-0.582761	1	1
11.3047	-0.582761	2	1					1	-0.582761	2	1
11.3047	0.681866	3	1					1	1	3	1
4.53125	0.681866	4	1					1	-0.582761
4.53125	0.965606	5	1					2.5	-0.582761
2.5	0.965606	6	1					2.5	-0.0718418
2.5	0.995189	7	1					2	-0.0718418
1.5	0.995189	8	1					2	1
1.5	0.999639	9	1					2	-0.0718418
1	0.999639	10	1					3	-0.0718418
1	1	11	1					3	1
1	0.999639	12	1					3	-0.0718418
2	0.999639	13	1					2.5	-0.0718418
2	1	14	1					2.5	-0.582761
2	0.999639	15	1					1.75	-0.582761
1.5	0.999639	16	1
1.5	0.995189	17	1
3.5	0.995189	18	1
3.5	0.998921	19	1
3	0.998921	20	1
3	1	21	1
3	0.998921	22	1
4	0.998921	23	1
4	1	24	1
4	0.998921	25	1
3.5	0.998921	26	1
3.5	0.995189	27	1
2.5	0.995189	28	1
2.5	0.965606	29	1
6.5625	0.965606	30	1
6.5625	0.990116	31	1
5	0.990116	32	1
5	1	33	1
5	0.990116	34	1
8.125	0.990116	35	1
8.125	0.995592	36	1
6.75	0.995592	37	1
6.75	0.999052	38	1
6	0.999052	39	1
6	1	40	1
6	0.999052	41	1
7.5	0.999052	42	1
7.5	0.999991	43	1
7	0.999991	44	1
7	1	45	1
7	0.999991	46	1
8	0.999991	47	1
8	1	48	1
8	0.999991	49	1
7.5	0.999991	50	1
7.5	0.999052	51	1
6.75	0.999052	52	1
6.75	0.995592	53	1
9.5	0.995592	54	1
9.5	0.998546	55	1
9	0.998546	56	1
9	1	57	1
9	0.998546	58	1
10	0.998546	59	1
10	1	60	1
10	0.998546	61	1
9.5	0.998546	62	1
9.5	0.995592	63	1
8.125	0.995592	64	1
8.125	0.990116	65	1
6.5625	0.990116	66	1
6.5625	0.965606	67	1
4.53125	0.965606	68	1
4.53125	0.681866	69	1
18.0781	0.681866	70	1
18.0781	0.905178	71	1
14.0625	0.905178	72	1
14.0625	0.982797	73	1
11.875	0.982797	74	1
11.875	0.999376	75	1
11	0.999376	76	1
11	1	77	1
11	0.999376	78	1
12.75	0.999376	79	1
12.75	0.999867	80	1
12	0.999867	81	1
12	1	82	1
12	0.999867	83	1
13.5	0.999867	84	1
13.5	0.99996	85	1
13	0.99996	86	1
13	1	87	1
13	0.99996	88	1
14	0.99996	89	1
14	1	90	1
14	0.99996	91	1
13.5	0.99996	92	1
13.5	0.999867	93	1
12.75	0.999867	94	1
12.75	0.999376	95	1
11.875	0.999376	96	1
11.875	0.982797	97	1
16.25	0.982797	98	1
16.25	0.996574	99	1
15	0.996574	100	1
15	1	101	1
15	0.996574	102	1
17.5	0.996574	103	1
17.5	0.999419	104	1
16.5	0.999419	105	1
16.5	0.999988	106	1
16	0.999988	107	1
16	1	108	1
16	0.999988	109	1
17	0.999988	110	1
17	1	111	1
17	0.999988	112	1
16.5	0.999988	113	1
16.5	0.999419	114	1
18.5	0.999419	115	1
18.5	0.999791	116	1
18	0.999791	117	1
18	1	118	1
18	0.999791	119	1
19	0.999791	120	1
19	1	121	1
19	0.999791	122	1
18.5	0.999791	123	1
18.5	0.999419	124	1
17.5	0.999419	125	1
17.5	0.996574	126	1
16.25	0.996574	127	1
16.25	0.982797	128	1
14.0625	0.982797	129	1
14.0625	0.905178	130	1
22.0938	0.905178	131	1
22.0938	0.97169	132	1
20.5	0.97169	133	1
20.5	1	134	1
20	1	135	1
20	1	136	1
20	1
21	1
21	1
21	1
20.5	1
20.5	0.97169
23.6875	0.97169
23.6875	0.992512
22.5	0.992512
22.5	0.999666
22	0.999666
22	1
22	0.999666
23	0.999666
23	1
23	0.999666
22.5	0.999666
22.5	0.992512
24.875	0.992512
24.875	0.997996
24	0.997996
24	1
24	0.997996
25.75	0.997996
25.75	0.999173
25	0.999173
25	1
25	0.999173
26.5	0.999173
26.5	0.999942
26	0.999942
26	1
26	0.999942
27	0.999942
27	1
27	0.999942
26.5	0.999942
26.5	0.999173
25.75	0.999173
25.75	0.997996
24.875	0.997996
24.875	0.992512
23.6875	0.992512
23.6875	0.97169
22.0938	0.97169
22.0938	0.905178
18.0781	0.905178
18.0781	0.681866
11.3047	0.681866
11.3047	-0.582761
59.7375	-0.582761
59.7375	-0.0718418
38.9062	-0.0718418
38.9062	0.494915
31.7812	0.494915
31.7812	0.958941
28.875	0.958941
28.875	0.991913
28	0.991913
28	1
28	0.991913
29.75	0.991913
29.75	0.998667
29	0.998667
29	1
29	0.998667
30.5	0.998667
30.5	0.999554
30	0.999554
30	1
30	0.999554
31	0.999554
31	1
31	0.999554
30.5	0.999554
30.5	0.998667
29.75	0.998667
29.75	0.991913
28.875	0.991913
28.875	0.958941
34.6875	0.958941
34.6875	0.984389
32.75	0.984389
32.75	0.999073
32	0.999073
32	1
32	0.999073
33.5	0.999073
33.5	0.999977
33	0.999977
33	1
33	0.999977
34	0.999977
34	1
34	0.999977
33.5	0.999977
33.5	0.999073
32.75	0.999073
32.75	0.984389
36.625	0.984389
36.625	0.997003
35.5	0.997003
35.5	0.999796
35	0.999796
35	1
35	0.999796
36	0.999796
36	1
36	0.999796
35.5	0.999796
35.5	0.997003
37.75	0.997003
37.75	0.999524
37	0.999524
37	1
37	0.999524
38.5	0.999524
38.5	1
38	1
38	1
38	1
39	1
39	1
39	1
38.5	1
38.5	0.999524
37.75	0.999524
37.75	0.997003
36.625	0.997003
36.625	0.984389
34.6875	0.984389
34.6875	0.958941
31.7812	0.958941
31.7812	0.494915
46.0312	0.494915
46.0312	0.826897
41.625	0.826897
41.625	0.973909
40.5	0.973909
40.5	0.99874
40	0.99874
40	1
40	0.99874
41	0.99874
41	1
41	0.99874
40.5	0.99874
40.5	0.973909
42.75	0.973909
42.75	0.991656
42	0.991656
42	1
42	0.991656
43.5	0.991656
43.5	0.999978
43	0.999978
43	1
43	0.999978
44	0.999978
44	1
44	0.999978
43.5	0.999978
43.5	0.991656
42.75	0.991656
42.75	0.973909
41.625	0.973909
41.625	0.826897
50.4375	0.826897
50.4375	0.94354
46.6875	0.94354
46.6875	0.995869
45.5	0.995869
45.5	0.99962
45	0.99962
45	1
45	0.99962
46	0.99962
46	1
46	0.99962
45.5	0.99962
45.5	0.995869
47.875	0.995869
47.875	0.999306
47	0.999306
47	1
47	0.999306
48.75	0.999306
48.75	0.999816
48	0.999816
48	1
48	0.999816
49.5	0.999816
49.5	0.999974
49	0.999974
49	1
49	0.999974
50	0.999974
50	1
50	0.999974
49.5	0.999974
49.5	0.999816
48.75	0.999816
48.75	0.999306
47.875	0.999306
47.875	0.995869
46.6875	0.995869
46.6875	0.94354
54.1875	0.94354
54.1875	0.987559
51.75	0.987559
51.75	0.997642
51	0.997642
51	1
51	0.997642
52.5	0.997642
52.5	0.999759
52	0.999759
52	1
52	0.999759
53	0.999759
53	1
53	0.999759
52.5	0.999759
52.5	0.997642
51.75	0.997642
51.75	0.987559
56.625	0.987559
56.625	0.995098
54.75	0.995098
54.75	0.999697
54	0.999697
54	1
54	0.999697
55.5	0.999697
55.5	0.999883
55	0.999883
55	1
55	0.999883
56	0.999883
56	1
56	0.999883
55.5	0.999883
55.5	0.999697
54.75	0.999697
54.75	0.995098
58.5	0.995098
58.5	0.998962
57.5	0.998962
57.5	0.999975
57	0.999975
57	1
57	0.999975
58	0.999975
58	1
58	0.999975
57.5	0.999975
57.5	0.998962
59.5	0.998962
59.5	0.999692
59	0.999692
59	1
59	0.999692
60	0.999692
60	1
60	0.999692
59.5	0.999692
59.5	0.998962
58.5	0.998962
58.5	0.995098
56.625	0.995098
56.625	0.987559
54.1875	0.987559
54.1875	0.94354
50.4375	0.94354
50.4375	0.826897
46.0312	0.826897
46.0312	0.494915
38.9062	0.494915
38.9062	-0.0718418
80.5688	-0.0718418
80.5688	0.252965
63.6875	0.252965
63.6875	0.856021
61.75	0.856021
61.75	0.981214
61	0.981214
61	1
61	0.981214
62.5	0.981214
62.5	0.992588
62	0.992588
62	1
62	0.992588
63	0.992588
63	1
63	0.992588
62.5	0.992588
62.5	0.981214
61.75	0.981214
61.75	0.856021
65.625	0.856021
65.625	0.980736
64.5	0.980736
64.5	0.999204
64	0.999204
64	1
64	0.999204
65	0.999204
65	1
65	0.999204
64.5	0.999204
64.5	0.980736
66.75	0.980736
66.75	0.998195
66	0.998195
66	1
66	0.998195
67.5	0.998195
67.5	0.999876
67	0.999876
67	1
67	0.999876
68	0.999876
68	1
68	0.999876
67.5	0.999876
67.5	0.998195
66.75	0.998195
66.75	0.980736
65.625	0.980736
65.625	0.856021
63.6875	0.856021
63.6875	0.252965
97.4502	0.252965
97.4502	0.831586
78.2656	0.831586
78.2656	0.967777
73.3125	0.967777
73.3125	0.993371
70.5	0.993371
70.5	0.998605
69.5	0.998605
69.5	0.999976
69	0.999976
69	1
69	0.999976
70	0.999976
70	1
70	0.999976
69.5	0.999976
69.5	0.998605
71.5	0.998605
71.5	0.999888
71	0.999888
71	1
71	0.999888
72	0.999888
72	1
72	0.999888
71.5	0.999888
71.5	0.998605
70.5	0.998605
70.5	0.993371
76.125	0.993371
76.125	0.998107
74.5	0.998107
74.5	0.999765
73.5	0.999765
73.5	0.999984
73	0.999984
73	1
73	0.999984
74	0.999984
74	1
74	0.999984
73.5	0.999984
73.5	0.999765
75.5	0.999765
75.5	0.99992
75	0.99992
75	1
75	0.99992
76	0.99992
76	1
76	0.99992
75.5	0.99992
75.5	0.999765
74.5	0.999765
74.5	0.998107
77.75	0.998107
77.75	0.99951
77	0.99951
77	1
77	0.99951
78.5	0.99951
78.5	0.999976
78	0.999976
78	1
78	0.999976
79	0.999976
79	1
79	0.999976
78.5	0.999976
78.5	0.99951
77.75	0.99951
77.75	0.998107
76.125	0.998107
76.125	0.993371
73.3125	0.993371
73.3125	0.967777
83.2188	0.967777
83.2188	0.98443
80.9375	0.98443
80.9375	0.999233
80	0.999233
80	1
80	0.999233
81.875	0.999233
81.875	0.999783
81	0.999783
81	1
81	0.999783
82.75	0.999783
82.75	0.999998
82	0.999998
82	1
82	0.999998
83.5	0.999998
83.5	1
83	1
83	1
83	1
84	1
84	1
84	1
83.5	1
83.5	0.999998
82.75	0.999998
82.75	0.999783
81.875	0.999783
81.875	0.999233
80.9375	0.999233
80.9375	0.98443
85.5	0.98443
85.5	0.995383
85	0.995383
85	1
85	0.995383
86	0.995383
86	1
86	0.995383
85.5	0.995383
85.5	0.98443
83.2188	0.98443
83.2188	0.967777
78.2656	0.967777
78.2656	0.831586
116.635	0.831586
116.635	0.898876
102.988	0.898876
102.988	0.976666
95.3438	0.976666
95.3438	0.996163
91.4375	0.996163
91.4375	0.998859
88.625	0.998859
88.625	0.999858
87.5	0.999858
87.5	0.999987
87	0.999987
87	1
87	0.999987
88	0.999987
88	1
88	0.999987
87.5	0.999987
87.5	0.999858
89.75	0.999858
89.75	0.999975
89	0.999975
89	1
89	0.999975
90.5	0.999975
90.5	0.999993
90	0.999993
90	1
90	0.999993
91	0.999993
91	1
91	0.999993
90.5	0.999993
90.5	0.999975
89.75	0.999975
89.75	0.999858
88.625	0.999858
88.625	0.998859
94.25	0.998859
94.25	0.999637
92.75	0.999637
92.75	0.999969
92	0.999969
92	1
92	0.999969
93.5	0.999969
93.5	0.999989
93	0.999989
93	1
93	0.999989
94	0.999989
94	1
94	0.999989
93.5	0.999989
93.5	0.999969
92.75	0.999969
92.75	0.999637
95.75	0.999637
95.75	0.999918
95	0.999918
95	1
95	0.999918
96.5	0.999918
96.5	0.999986
96	0.999986
96	1
96	0.999986
97	0.999986
97	1
97	0.999986
96.5	0.999986
96.5	0.999918
95.75	0.999918
95.75	0.999637
94.25	0.999637
94.25	0.998859
91.4375	0.998859
91.4375	0.996163
99.25	0.996163
99.25	0.99878
98	0.99878
98	1
98	0.99878
100.5	0.99878
100.5	0.999751
99.5	0.999751
99.5	0.999995
99	0.999995
99	1
99	0.999995
100	0.999995
100	1
100	0.999995
99.5	0.999995
99.5	0.999751
101.5	0.999751
101.5	0.999929
101	0.999929
101	1
101	0.999929
102	0.999929
102	1
102	0.999929
101.5	0.999929
101.5	0.999751
100.5	0.999751
100.5	0.99878
99.25	0.99878
99.25	0.996163
95.3438	0.996163
95.3438	0.976666
110.633	0.976666
110.633	0.99157
105.344	0.99157
105.344	0.998879
103.75	0.998879
103.75	0.999999
103	0.999999
103	1
103	0.999999
104.5	0.999999
104.5	1
104	1
104	1
104	1
105	1
105	1
105	1
104.5	1
104.5	0.999999
103.75	0.999999
103.75	0.998879
106.938	0.998879
106.938	0.999312
106	0.999312
106	1
106	0.999312
107.875	0.999312
107.875	0.999915
107	0.999915
107	1
107	0.999915
108.75	0.999915
108.75	0.999985
108	0.999985
108	1
108	0.999985
109.5	0.999985
109.5	0.999998
109	0.999998
109	1
109	0.999998
110	0.999998
110	1
110	0.999998
109.5	0.999998
109.5	0.999985
108.75	0.999985
108.75	0.999915
107.875	0.999915
107.875	0.999312
106.938	0.999312
106.938	0.998879
105.344	0.998879
105.344	0.99157
115.922	0.99157
115.922	0.998
111.75	0.998
111.75	0.999915
111	0.999915
111	1
111	0.999915
112.5	0.999915
112.5	0.999994
112	0.999994
112	1
112	0.999994
113	0.999994
113	1
113	0.999994
112.5	0.999994
112.5	0.999915
111.75	0.999915
111.75	0.998
120.094	0.998
120.094	0.999046
116.938	0.999046
116.938	0.99988
114.75	0.99988
114.75	0.999995
114	0.999995
114	1
114	0.999995
115.5	0.999995
115.5	1
115	1
115	1
115	1
116	1
116	1
116	1
115.5	1
115.5	0.999995
114.75	0.999995
114.75	0.99988
119.125	0.99988
119.125	0.999953
117.75	0.999953
117.75	0.999989
117	0.999989
117	1
117	0.999989
118.5	0.999989
118.5	1
118	1
118	1
118	1
119	1
119	1
119	1
118.5	1
118.5	0.999989
117.75	0.999989
117.75	0.999953
120.5	0.999953
120.5	0.999988
120	0.999988
120	1
120	0.999988
121	0.999988
121	1
121	0.999988
120.5	0.999988
120.5	0.999953
119.125	0.999953
119.125	0.99988
116.938	0.99988
116.938	0.999046
123.25	0.999046
123.25	0.999624
122	0.999624
122	1
122	0.999624
124.5	0.999624
124.5	0.99991
123.5	0.99991
123.5	1
123	1
123	1
123	1
124	1
124	1
124	1
123.5	1
123.5	0.99991
125.5	0.99991
125.5	1
125	1
125	1
125	1
126	1
126	1
126	1
125.5	1
125.5	0.99991
124.5	0.99991
124.5	0.999624
123.25	0.999624
123.25	0.999046
120.094	0.999046
120.094	0.998
115.922	0.998
115.922	0.99157
110.633	0.99157
110.633	0.976666
102.988	0.976666
102.988	0.898876
130.281	0.898876
130.281	0.971451
127.75	0.971451
127.75	0.99935
127	0.99935
127	1
127	0.99935
128.5	0.99935
128.5	0.999852
128	0.999852
128	1
128	0.999852
129	0.999852
129	1
129	0.999852
128.5	0.999852
128.5	0.99935
127.75	0.99935
127.75	0.971451
132.812	0.971451
132.812	0.989886
130.875	0.989886
130.875	0.999201
130	0.999201
130	1
130	0.999201
131.75	0.999201
131.75	0.999772
131	0.999772
131	1
131	0.999772
132.5	0.999772
132.5	0.999991
132	0.999991
132	1
132	0.999991
133	0.999991
133	1
133	0.999991
132.5	0.999991
132.5	0.999772
131.75	0.999772
131.75	0.999201
130.875	0.999201
130.875	0.989886
134.75	0.989886
134.75	0.996553
134	0.996553
134	1
134	0.996553
135.5	0.996553
135.5	0.999335
135	0.999335
135	1
135	0.999335
136	0.999335
136	1
136	0.999335
135.5	0.999335
135.5	0.996553
134.75	0.996553
134.75	0.989886
132.812	0.989886
132.812	0.971451
130.281	0.971451
130.281	0.898876
116.635	0.898876
116.635	0.831586
97.4502	0.831586
97.4502	0.252965
80.5688	0.252965
80.5688	-0.0718418
59.7375	-0.0718418
59.7375	-0.582761
35.5211	-0.582761

## Sheet: k-means_HID
0	1	2
-17.8571	-17.8571	-17.8571
88.3929	88.3929	88.3929
49.5312	56.8917	46.2222
37.4107	4.7154	37.0222
43.3661	31.2054	41.2733

## Sheet: k-means_HID1
0	1	2
-17.8571	-17.8571	-17.8571
88.3929	88.3929	88.3929
42.8987	50.3218	37.3581
58.0143	52	58.6133
31.7396	17.5979	26.5204
44.0251	5.29681	47.373

## Sheet: k-means_HID2
0	1	2
-17.8571	-17.8571	-17.8571
88.3929	88.3929	88.3929
45.228	51.2253	38.3035
63.0952	62.7232	67.1556
30.4497	16.4683	24.6914
43.8364	23.3295	48.4215
44.4173	-6.46147	45.9368

## Sheet: k-means_HID3
0	1	2
-17.8571	-17.8571	-17.8571
88.3929	88.3929	88.3929
48.2915	40.3113	43.8054
63.0952	62.7232	67.1556
28.2857	5.65476	20.1244
36.5783	23.8623	38.6409
46.039	-2.65828	48.0727
41.7293	62.8994	34.8772

## Sheet: Table S3
Table S2. Strains of Microdochium nivale and Microdochium majus, with corresponding accession numbers for sequences of the internal transcribed spacer 2 (ITS2), a fragment of the elongation factor 1α gene (EF-1α), a fragment of the β-tubulin gene (Tub), and a fragment of the RNA polymerase II gene (RpoL) used in multigene phylogenetic analysis.
Locus	Species	Strain	NCBI accession numbers
β_TUB	M. nivale	10082	JX280573.1
EF-1α	M. nivale	10082	JX280532.1
ITS2	M. nivale	10082	JX280592.1
RpoL	M. nivale	10082	JX280557.1
β_TUB	M. majus	10099	JX280563.1
EF-1α	M. majus	10099	JX280542.1
ITS2	M. majus	10099	JX280597.1
RpoL	M. majus	10099	JX280560.1
β_TUB	M. nivale	10106	JX280576.1
EF-1α	M. nivale	10106	JX280540.1
ITS2	M. nivale	10106	JX280606.1
RpoL	M. nivale	10106	JX280548.1
β_TUB	M. nivale	10107	JX280575.1
EF-1α	M. nivale	10107	JX280539.1
ITS2	M. nivale	10107	JX280605.1
RpoL	M. nivale	10107	JX280547.1
β_TUB	M. majus	10149	JX280565.1
EF-1α	M. majus	10149	JX280543.1
ITS2	M. majus	10149	JX280598.1
RpoL	M. majus	10149	JX280559.1
β_TUB	M. nivale	10152	JX280577.1
EF-1α	M. nivale	10152	JX280538.1
ITS2	M. nivale	10152	JX280604.1
RpoL	M. nivale	10152	JX280549.1
β_TUB	M. majus	99049	JX280567.1
EF-1α	M. majus	99049	JX280528.1
ITS2	M. majus	99049	JX280585.1
RpoL	M. majus	99049	JX280554.1
β_TUB	M. nivale	99069	JX280581.1
EF-1α	M. nivale	99069	JX280536.1
ITS2	M. nivale	99069	JX280603.1
RpoL	M. nivale	99069	JX280544.1
β_TUB	M. nivale	99084	JX280569.1
EF-1α	M. nivale	99084	JX280535.1
ITS2	M. nivale	99084	JX280601.1
RpoL	M. nivale	99084	JX280545.1
β_TUB	M. majus	200105	KT736256.1
EF-1α	M. majus	200105	KT736178.1
ITS2	M. majus	200105	KT736184.1
RpoL	M. majus	200105	KT736280.1
β_TUB	M. majus	200109	KT736247.1
EF-1α	M. majus	200109	KT736179.1
ITS2	M. majus	200109	KT736181.1
RpoL	M. majus	200109	KT736282.1
β_TUB	M. nivale	200113	KT736233.1
EF-1α	M. nivale	200113	KT736155.1
ITS2	M. nivale	200113	KT736207.1
RpoL	M. nivale	200113	KT736264.1
β_TUB	M. nivale	200119	KT736240.1
EF-1α	M. nivale	200119	KT736156.1
ITS2	M. nivale	200119	KT736199.1
RpoL	M. nivale	200119	KT736263.1
β_TUB	M. nivale	200122	KT736231.1
EF-1α	M. nivale	200122	KT736158.1
ITS2	M. nivale	200122	KT736195.1
RpoL	M. nivale	200122	KT736268.1
β_TUB	M. nivale	200124	KT736229.1
EF-1α	M. nivale	200124	KT736152.1
ITS2	M. nivale	200124	KT736182.1
RpoL	M. nivale	200124	KT736266.1
β_TUB	M. majus	200132	KT736250.1
EF-1α	M. majus	200132	KT736176.1
ITS2	M. majus	200132	KT736197.1
RpoL	M. majus	200132	KT736285.1
β_TUB	M. nivale	200136	KT736235.1
EF-1α	M. nivale	200136	KT736164.1
ITS2	M. nivale	200136	KT736216.1
RpoL	M. nivale	200136	KT736262.1
β_TUB	M. nivale	200258	KT736238.1
EF-1α	M. nivale	200258	KT736153.1
ITS2	M. nivale	200258	KT736196.1
RpoL	M. nivale	200258	KT736267.1
β_TUB	M. majus	200404	KT736244.1
EF-1α	M. majus	200404	KT736175.1
ITS2	M. majus	200404	KT736206.1
RpoL	M. majus	200404	KT736286.1
β_TUB	M. majus	200434	KT736252.1
EF-1α	M. majus	200434	KT736173.1
ITS2	M. majus	200434	KT736203.1
RpoL	M. majus	200434	KT736283.1
β_TUB	M. nivale	200444	KT736222.1
EF-1α	M. nivale	200444	KT736157.1
ITS2	M. nivale	200444	KT736211.1
RpoL	M. nivale	200444	KT736276.1
β_TUB	M. nivale	200555	KT736225.1
EF-1α	M. nivale	200555	KT736161.1
ITS2	M. nivale	200555	KT736214.1
RpoL	M. nivale	200555	KT736261.1
β_TUB	M. nivale	200559	KT736227.1
EF-1α	M. nivale	200559	KT736159.1
ITS2	M. nivale	200559	KT736209.1
RpoL	M. nivale	200559	KT736274.1
β_TUB	M. nivale	201050	KT736236.1
EF-1α	M. nivale	201050	KT736154.1
ITS2	M. nivale	201050	KT736217.1
RpoL	M. nivale	201050	KT736257.1
